# Supplementary material for: The Primacy of High B-Value 3T-DWI Radiomics in the Prediction of Clinically Significant Prostate Cancer
Source: Diagnostics (Basel). 2021 Apr 21;11(5):739. doi: 10.3390/diagnostics11050739 (PMC8143289; doi:10.3390/diagnostics11050739)
Supplement: Supplementary file 1 [file diagnostics-11-00739-s001.zip]

Archive with 1 entries (1 files):
- diagnostics-1153936-supplementary.pdf
